# Supplementary material for: Cancer-Associated SF3B1 Mutations Confer a BRCA-Like Cellular Phenotype and Synthetic Lethality to PARP Inhibitors
Source: Cancer Res. 2022 Mar 3;82(5):819–30. doi: 10.1158/0008-5472.CAN-21-1843 (PMC7612475; doi:10.1158/0008-5472.CAN-21-1843)
Supplement: Supplementary Table [file can-21-1843_supplementary_table_2_suppst2.xlsx]

## Sheet: A3SS
A3SSID	geneName	geneID	strand	symbol	A3SS	start	stop	changePoint_L	changePoint_R	SplicingRatio	Coverage1	Coverage2	SIC_ij	SIC_n	DS_p_value	DS_adj_p_value	DE_foldChange	DE_p_value	DE_adj_p_value
6323	ENSG00000169727	chr17	+	GPS1	ENSG00000169727	82054498	82054509	181	192	0.760546	40.5455	47.9091	-1119.24	-955.674	2.85526e-09	0.000122202	1.12162	0.000119453	1
2252	ENSG00000120533	chr8	+	ENY2	ENSG00000120533	109340444	109340488	70	114	1.59459	16.8636	44.6591	-1038.16	-566.81	4.44089e-16	1.90066e-11	1.21088	9.14305e-08	0.00391313
6228	ENSG00000159069	chr9	-	FBXW5	ENSG00000159069	136942944	136942973	174	203	5.06653	19.8966	182.793	-1301.42	-471.974	0	0	1.27729	9.02709e-09	0.000386351
3364	ENSG00000071794	chr3	-	HLTF	ENSG00000071794	149041669	149041680	178	189	2.26735	38.2727	197.091	-1485.86	-758.784	0	0	1.66723	7.99527e-63	3.4219e-58
3239	ENSG00000092199	chr14	-	HNRNPC	ENSG00000092199	21263337	21263829	25	517	1.86314	189.254	501.927	-2953.41	-2208.5	0	0	1.06505	0.402215	1
5924	ENSG00000156831	chr8	+	NSMCE2	ENSG00000156831	125102014	125102050	114	150	3.32183	5.27778	26.25	-674.949	-316.692	4.00791e-14	1.71534e-09	1.12392	0.0118461	1
565	ENSG00000147274	chrX	-	RBMX	ENSG00000147274	136879124	136879158	106	140	0.795153	13.7647	18.0588	-1573.49	-1374.4	2.17484e-10	9.30809e-06	1.18668	0.000247936	1
5211	ENSG00000129197	chr17	+	RPAIN	ENSG00000129197	5425971	5426235	60	324	1.2051	26.8258	33.5758	-659.492	-456.119	1.15724e-10	4.95288e-06	0.748124	3.51444e-12	1.50414e-07
6609	ENSG00000170889	chr19	+	RPS9	ENSG00000170889	54206553	54207397	186	1030	1.34922	12.0462	20.3543	-3370.76	-2056.84	0	0	0.921113	0.0243197	1
7968	ENSG00000079134	chr18	-	THOC1	ENSG00000079134	224180	224200	95	115	3.16585	336.4	1879.2	-1061.7	-256.782	0	0	1.29511	0.00638055	1
184	ENSG00000114742	chr3	+	WDR48	ENSG00000114742	39065791	39065810	140	159	2.78687	3.21053	11	-1084.96	-483.627	0	0	0.901221	0.0966725	1
12	ENSG00000126215	chr14	-	XRCC3	ENSG00000126215	103711568	103711661	101	194	1.29471	4.7957	18.2688	-549.784	-290.917	6.59905e-12	2.82433e-07	1.81239	7.13834e-16	3.05514e-11
812	ENSG00000101040	chr20	-	ZMYND8	ENSG00000101040	47298873	47298947	143	217	1.2789	115.324	209.784	-1750.22	-1414.24	6.79456e-14	2.90801e-09	1.04656	0.133499	1
7333	ENSG00000137074	chr9	-	APTX	ENSG00000137074	32987732	32987846	187	301	1.21552	198.307	402.509	-1475.5	-970.716	0	0	1.21102	4.71806e-09	0.000201928
5973	ENSG00000105393	chr19	+	BABAM1	ENSG00000105393	17275777	17275800	78	101	1.38163	8.69565	21	-506.794	-279.116	9.84077e-11	4.21175e-06	1.31221	3.79259e-06	0.162319
599	ENSG00000163930	chr3	-	BAP1	ENSG00000163930	52402872	52402940	92	160	1.57997	28.2647	60.6471	-1606.21	-968.773	0	0	0.996382	0.943525	1
1391	ENSG00000141030	chr17	-	COPS3	ENSG00000141030	17267978	17268045	92	159	0.78112	8.44776	12.194	-956.866	-573.393	1.58762e-14	6.79485e-10	1.35605	2.93219e-19	1.25495e-14
2582	ENSG00000144524	chr2	+	COPS7B	ENSG00000144524	231801140	231801154	105	119	1.67966	5.5	13.2857	-834.74	-291.959	0	0	1.04933	0.500968	1
316	ENSG00000152457	chr10	-	DCLRE1C	ENSG00000152457	14942241	14942435	126	320	0.430933	12.1237	8.74742	-687.355	-456.91	2.03659e-11	8.71641e-07	1.0885	0.0725314	1
6850	ENSG00000198563	chr6	-	DDX39B	ENSG00000198563	31538856	31538939	92	175	1.78176	35.2048	107.072	-1649.12	-853.203	0	0	1.24809	6.18549e-06	0.264733
1008	ENSG00000114867	chr3	+	EIF4G1	ENSG00000114867	184316072	184316131	93	152	2.56032	5.67797	20.1186	-985.597	-378.846	0	0	1.01149	0.464044	1
2679	ENSG00000163161	chr2	-	ERCC3	ENSG00000163161	127289502	127289519	164	181	2.58896	9.76471	47.9412	-1474.07	-603.995	0	0	1.38772	1.75841e-15	7.5258e-11
1507	ENSG00000081177	chr14	+	EXD2	ENSG00000081177	69234700	69234773	126	199	1.92095	10.411	25.274	-435.149	39.8246	1.11022e-16	4.75164e-12	1.31497	0.190636	1
2552	ENSG00000205581	chr21	-	HMGN1	ENSG00000205581	39345959	39347292	128	1461	0.742639	10.0135	13.0533	-2184.75	-1595.87	0	0	1.16682	0.00217474	1
1845	ENSG00000062822	chr19	+	POLD1	ENSG00000062822	50408707	50408784	88	165	1.74072	6.76623	18.2857	-1166.17	-753.24	2.55351e-15	1.09288e-10	1.14882	0.0103356	1
223	ENSG00000157450	chr15	+	RNF111	ENSG00000157450	59092513	59092536	95	118	1.25716	191	422.043	-1049.13	-838.895	1.36682e-10	5.84987e-06	1.32041	0.00033942	1
2203	ENSG00000112130	chr6	+	RNF8	ENSG00000112130	37368378	37368483	128	233	1.4125	26.1524	63.7714	-4208.67	-3308.67	0	0	1.28417	9.03703e-12	3.86776e-07
3831	ENSG00000064545	chr19	-	TMEM161A	ENSG00000064545	19133211	19133306	80	175	4.18438	2.88421	10.1263	-601.797	-135.277	2.22045e-16	9.50329e-12	0.630961	2.8554e-16	1.22208e-11
4997	ENSG00000159685	chr3	+	CHCHD6	ENSG00000159685	126957416	126957424	70	78	1.94584	17.625	32.75	-657.005	-537.797	8.47889e-08	0.00362888	0.794112	0.0140264	1
8015	ENSG00000187098	chr3	+	MITF	ENSG00000187098	69951812	69951829	117	134	1.67645	40.5882	115.353	-872.97	-607.445	6.64901e-12	2.84571e-07	1.23382	8.80012e-12	3.76636e-07
6419	ENSG00000112511	chr6	+	PHF1	ENSG00000112511	33414955	33414965	104	114	0.562122	28.8	27.4	-841.476	-725.004	7.91948e-08	0.00338946	1.3834	5.65852e-09	0.000242179
7979	ENSG00000172613	chr11	+	RAD9A	ENSG00000172613	67393691	67393722	114	145	1.81622	16	80.5161	-368.669	99.2798	3.33067e-16	1.42549e-11	2.38587	4.85959e-37	2.07986e-32

## Sheet: SE
SEID	geneName	geneID	strand	symbol	ensembl_transcript	start	stop	changePoint_L	changePoint_R	SplicingRatio	Coverage1	Coverage2	SIC_ij	SIC_n	DS_p_value	DS_adj_p_value	DE_foldChange	DE_p_value	DE_adj_p_value
39132	ENSG00000138303	chr10	-	ASCC1	ENSG00000138303	72204422	72204505	97	180	1.31672	10.4819	11.1084	-1136.28	-744.886	6.88338e-15	2.94602e-10	0.588155	1.14822e-22	4.91428e-18
39124	ENSG00000138303	chr10	-	ASCC1	ENSG00000138303	72215782	72216109	144	471	1.27346	62.4648	74.5046	-1837.35	-1218.41	0	0	0.676254	1.34124e-18	5.74036e-14
33682	ENSG00000100325	chr22	-	ASCC2	ENSG00000100325	29827477	29827600	158	281	3.29901	3.54472	15.7724	-1222.82	-592.094	0	0	0.979546	0.851184	1
6328	ENSG00000085224	chrX	-	ATRX	ENSG00000085224	77595712	77595785	153	226	0.524668	32.3562	28.7671	-1761.61	-1082.64	0	0	1.26776	2.12408e-08	0.000909086
10246	ENSG00000175054	chr3	-	ATR	ENSG00000175054	142450466	142450602	365	501	0.668869	32.3382	45.5221	-950.178	-790.812	1.58388e-09	6.77883e-05	1.59984	4.59602e-27	1.96705e-22
10645	ENSG00000066427	chr14	-	ATXN3	ENSG00000066427	92096674	92096838	85	249	1.27189	70.939	75.0671	-680.506	-4.70421	0	0	0.619655	8.03876e-21	3.44051e-16
10669	ENSG00000066427	chr14	-	ATXN3	ENSG00000066427	92093746	92093831	66	151	0.751538	44.5529	33.4353	-469.305	74.5451	0	0	0.722212	1.2704e-12	5.43718e-08
10655	ENSG00000066427	chr14	-	ATXN3	ENSG00000066427	92096093	92096137	85	129	1.24022	42.8182	44.1818	-299.332	88.4013	1.75415e-14	7.5076e-10	0.619655	8.03876e-21	3.44051e-16
17134	ENSG00000029363	chr6	-	BCLAF1	ENSG00000029363	136269141	136269303	177	339	1.63964	22.5617	51.5494	-2619.14	-1787.4	0	0	1.02239	0.409353	1
38731	ENSG00000141867	chr19	-	BRD4	ENSG00000141867	15268154	15268281	135	262	0.658193	95.252	96.252	-2037.31	-1446.51	0	0	1.12403	6.65818e-06	0.284964
8753	ENSG00000166167	chr10	+	BTRC	ENSG00000166167	101461964	101462058	107	201	1.24345	114.255	184.734	-843.351	-645.569	2.22816e-10	9.53631e-06	0.983242	0.299276	1
45179	ENSG00000123374	chr12	+	CDK2	ENSG00000123374	55969475	55969576	170	271	0.74411	83.2079	95.4059	-879.497	182.373	0	0	1.13717	0.00371013	1
10214	ENSG00000183765	chr22	-	CHEK2	ENSG00000183765	28730456	28730548	124	216	1.89326	4.97826	15.2935	-1834.41	-629.94	0	0	1.18665	7.16907e-13	3.06829e-08
10228	ENSG00000183765	chr22	-	CHEK2	ENSG00000183765	28730420	28730548	124	252	2.06303	4.58594	15.3516	-1843.19	-705.525	0	0	1.18665	7.16907e-13	3.06829e-08
12360	ENSG00000121022	chr8	-	COPS5	ENSG00000121022	67047685	67047859	148	322	0.742066	15.1207	20.2874	-1644.65	-890.658	0	0	1.31988	3.54009e-14	1.51512e-09
15608	ENSG00000144524	chr2	+	COPS7B	ENSG00000144524	231790947	231791173	177	403	0.512435	10.9956	8.23894	-1470.56	-698.312	0	0	1.07334	0.0834084	1
15613	ENSG00000144524	chr2	+	COPS7B	ENSG00000144524	231790922	231791173	177	428	0.522768	10.0956	7.71713	-1499.43	-687.35	0	0	1.07334	0.0834084	1
5287	ENSG00000198612	chr2	+	COPS8	ENSG00000198612	237087464	237087563	70	169	2.89817	4.70707	16.6566	-639.031	-172.769	3.33067e-16	1.42549e-11	0.895588	1.90335e-07	0.00814613
31107	ENSG00000213923	chr22	-	CSNK1E	ENSG00000213923	38295387	38295447	192	252	0.794738	14.6	17.7167	-1376.55	-1134.29	1.01253e-11	4.33355e-07	1.12322	0.00367538	1
2573	ENSG00000152457	chr10	-	DCLRE1C	ENSG00000152457	14947525	14947609	84	168	0.686591	33.1786	39.2857	-821.625	-729.035	7.69629e-07	0.0329393	1.28039	1.9758e-14	8.45624e-10
2595	ENSG00000152457	chr10	-	DCLRE1C	ENSG00000152457	14945435	14945565	84	214	0.398633	14.6692	10.0846	-821.783	-443.397	1.36557e-14	5.84452e-10	1.28039	1.9758e-14	8.45624e-10
32541	ENSG00000105204	chr19	-	DYRK1B	ENSG00000105204	39826952	39826987	195	230	1.73087	17.0857	28.7429	-1151.1	-953.787	1.79285e-10	7.67321e-06	0.695679	4.29668e-10	1.83894e-05
37190	ENSG00000204371	chr6	-	EHMT2	ENSG00000204371	31888969	31889070	148	249	0.655348	39.297	40.8317	-1405.77	-1190.89	5.95098e-11	2.54696e-06	1.16722	0.000427715	1
21713	ENSG00000147677	chr8	-	EIF3H	ENSG00000147677	116734277	116734354	156	233	2.92233	8.67532	32.2727	-2137.76	-675.521	0	0	0.912725	0.0724723	1
12888	ENSG00000174371	chr1	+	EXO1	ENSG00000174371	241849112	241849216	296	400	0.779664	138.067	206.202	-2973.05	-2657.94	1.12355e-13	4.80866e-09	1.36119	9.82508e-20	4.20504e-15
35677	ENSG00000157036	chr3	+	EXOG	ENSG00000157036	38496843	38496929	165	251	0.419715	13.6163	9.63953	-674.995	-461.172	5.75412e-11	2.46271e-06	1.22885	0.000682891	1
35678	ENSG00000157036	chr3	+	EXOG	ENSG00000157036	38497629	38497684	185	240	0.791668	66.5636	112.273	-865.689	-677.116	3.11433e-10	1.3329e-05	1.45242	7.97163e-10	3.41178e-05
35684	ENSG00000157036	chr3	+	EXOG	ENSG00000157036	38499681	38499747	149	215	0.608312	9.16667	10.8788	-1026.31	-799.385	2.90854e-11	1.24483e-06	1.46632	4.79564e-42	2.05249e-37
36658	ENSG00000158161	chr1	-	EYA3	ENSG00000158161	27998284	27998351	58	125	1.23706	8	22.4776	-947.535	-505.78	1.11022e-15	4.75164e-11	1.64941	2.73056e-48	1.16865e-43
31099	ENSG00000106462	chr7	-	EZH2	ENSG00000106462	148836822	148837000	116	294	1.3749	13.264	22.8258	-1894.59	-1367.93	0	0	0.918659	0.0035296	1
15042	ENSG00000187741	chr16	-	FANCA	ENSG00000187741	89749730	89749902	108	280	1.67762	42.3314	98.2384	-1251.94	-1157.37	4.50384e-07	0.019276	1.00456	0.643055	1
15041	ENSG00000187741	chr16	-	FANCA	ENSG00000187741	89752138	89752222	172	256	0.694152	64.3452	97.8929	-1220.43	-1136.13	1.13883e-06	0.0487406	1.57283	1.66533e-53	7.12744e-49
23126	ENSG00000158169	chr9	-	FANCC	ENSG00000158169	95186501	95186595	110	204	1.81571	10.5851	27.5213	-1294.39	-712.283	0	0	1.05496	0.105084	1
43263	ENSG00000132436	chr7	-	FIGNL1	ENSG00000132436	50449500	50449723	108	331	0.77877	47.1121	72.5874	-1163.07	-770.529	3.55271e-15	1.52053e-10	1.35293	1.45219e-07	0.00621523
7821	ENSG00000111206	chr12	-	FOXM1	ENSG00000111206	2861299	2861412	1980	2093	2.02873	13.646	48.9558	-6098.27	-5823.14	2.61013e-13	1.11711e-08	1.15619	1.34898e-31	5.7735e-27
7818	ENSG00000111206	chr12	-	FOXM1	ENSG00000111206	2865355	2865399	69	113	0.588834	222.909	240.136	-1139.26	-824.311	3.50719e-13	1.50104e-08	1.3935	2.08805e-24	8.93666e-20
37138	ENSG00000169727	chr17	+	GPS1	ENSG00000169727	82052256	82052459	67	270	0.775563	38.867	50.6256	-1235.25	-980.7	5.51914e-12	2.36214e-07	1.2706	3.11158e-08	0.00133172
37139	ENSG00000169727	chr17	+	GPS1	ENSG00000169727	82052259	82052459	67	267	0.77445	39.03	50.765	-1226.07	-975.42	6.98253e-12	2.98845e-07	1.2706	3.11158e-08	0.00133172
37137	ENSG00000169727	chr17	+	GPS1	ENSG00000169727	82052378	82052459	67	148	0.661638	61.0617	67.8519	-1052.7	-836.274	8.50267e-11	3.63906e-06	1.2706	3.11158e-08	0.00133172
9621	ENSG00000110768	chr11	+	GTF2H1	ENSG00000110768	18325947	18326153	60	266	1.3116	12.3835	28.7379	-1600.13	-1098.01	0	0	1.51594	0.00122053	1
9620	ENSG00000110768	chr11	+	GTF2H1	ENSG00000110768	18324236	18324296	173	233	1.35514	11.1833	26.4667	-1904	-1480.49	8.88178e-16	3.80131e-11	1.26976	2.01212e-05	0.861166
15430	ENSG00000205581	chr21	-	HMGN1	ENSG00000205581	39345830	39347292	128	1590	0.762738	23.8488	28.9172	-2289.55	-1841.72	0	0	1.31084	0.312775	1
15424	ENSG00000205581	chr21	-	HMGN1	ENSG00000205581	39347379	39347478	128	227	1.23001	466.071	951.222	-1407.18	-919.28	1.11022e-16	4.75164e-12	1.03916	0.262947	1
45469	ENSG00000174775	chr11	-	HRAS	ENSG00000174775	533277	533358	513	594	1.57708	10.9877	35.7407	-1740.74	-1107.28	0	0	1.44536	2.43619e-09	0.000104267
20271	ENSG00000110066	chr11	-	KMT5B	ENSG00000110066	68179470	68179537	165	232	0.486942	21.5821	14.791	-1266.12	-706.784	0	0	1.03434	0.524383	1
10102	ENSG00000105486	chr19	-	LIG1	ENSG00000105486	48151232	48151339	122	229	0.786309	500.168	638.841	-1698.41	-1562.17	1.39927e-08	0.000598873	1.13483	0.0214991	1
14258	ENSG00000135679	chr12	+	MDM2	ENSG00000135679	68814603	68814689	74	160	0.745522	29.093	33.4884	-1597.12	-1034.59	0	0	1.11354	9.51257e-06	0.407129
44086	ENSG00000076242	chr3	+	MLH1	ENSG00000076242	36997156	36997300	90	234	2.51696	4.75694	16.1042	-1105.59	-688.957	1.66533e-15	7.12747e-11	0.971241	0.757866	1
44085	ENSG00000076242	chr3	+	MLH1	ENSG00000076242	36994830	36994953	113	236	0.555585	15.5447	12.2439	-806.597	-468.003	6.95e-14	2.97453e-09	1.04366	0.709954	1
40960	ENSG00000155229	chr10	-	MMS19	ENSG00000155229	97480241	97480357	85	201	0.669033	39.8879	36.0345	-1118.51	-936.795	6.16998e-10	2.64069e-05	0.990551	0.728463	1
22544	ENSG00000182979	chr14	+	MTA1	ENSG00000182979	105449359	105449409	93	143	0.75226	86.9	71.02	-1194.74	-1021.67	1.23812e-09	5.29905e-05	0.795908	2.40788e-37	1.03055e-32
32849	ENSG00000132781	chr1	-	MUTYH	ENSG00000132781	45338507	45338656	120	269	0.652085	112.074	90.0604	-1229.58	-905.636	1.59761e-13	6.83762e-09	1.0889	0.0884903	1
32842	ENSG00000132781	chr1	-	MUTYH	ENSG00000132781	45332763	45332834	113	184	1.45661	107.085	161.718	-1110.58	-913.003	2.15065e-10	9.20457e-06	0.701845	9.24914e-05	1
9856	ENSG00000173559	chr2	+	NABP1	ENSG00000173559	191682492	191682595	71	174	0.766512	25.4563	30	-916.995	-536.224	1.34337e-14	5.74949e-10	1.1665	0.00552063	1
29042	ENSG00000104320	chr8	-	NBN	ENSG00000104320	89981953	89982002	148	197	0.477227	49.3469	34.7143	-1421.51	-1099.11	1.5532e-13	6.64755e-09	1.0768	0.00289311	1
26672	ENSG00000187736	chr2	-	NHEJ1	ENSG00000187736	219095274	219095355	117	198	0.287863	11.6049	3.7284	-1043.7	-392.266	0	0	0.825041	1.02623e-23	4.39215e-19
24991	ENSG00000153234	chr2	-	NR4A2	ENSG00000153234	156326312	156326328	57	73	2.3808	5.5	19.9375	-562.296	-326.415	2.25699e-11	9.65971e-07	1.12285	0.0434782	1
46343	ENSG00000116288	chr1	+	PARK7	ENSG00000116288	7969085	7969148	101	164	1.60607	5.06349	12.7143	-1184.9	-391.613	0	0	1.15148	1.29262e-07	0.0055323
46134	ENSG00000033800	chr15	+	PIAS1	ENSG00000033800	68087842	68087890	444	492	1.59699	11.9167	31.4375	-2234.16	-1726.29	0	0	1.23556	2.69113e-10	1.15178e-05
6135	ENSG00000070501	chr8	+	POLB	ENSG00000070501	42354417	42354521	49	153	0.536877	48.3269	47.625	-808.591	-569.513	2.68517e-11	1.14923e-06	1.286	0.00017105	1
17283	ENSG00000140521	chr15	-	POLG	ENSG00000140521	89317939	89318037	160	258	1.20081	26.5918	45.1735	-1720.62	-1611.96	1.08563e-07	0.00464638	1.039	0.174514	1
26953	ENSG00000100142	chr22	+	POLR2F	ENSG00000100142	37958374	37958471	69	166	0.730445	17.8969	20.8144	-1347.77	-835.521	0	0	1.16738	0.00410865	1
4095	ENSG00000168002	chr11	+	POLR2G	ENSG00000168002	62762542	62762742	109	309	1.25556	7.86	17.22	-1763.3	-1202.33	0	0	1.26455	4.09557e-06	0.175286
36334	ENSG00000084072	chr1	+	PPIE	ENSG00000084072	39762517	39762651	142	276	1.66066	10.5	29.2388	-1190.6	-710.99	0	0	1.02773	0.0233494	1
12537	ENSG00000070950	chr3	-	RAD18	ENSG00000070950	8958920	8959001	61	142	1.34629	87.5679	207.63	-837.718	-543.67	7.47291e-13	3.19833e-08	1.30225	9.88549e-06	0.423089
12539	ENSG00000070950	chr3	-	RAD18	ENSG00000070950	8913644	8913720	60	136	1.20644	198.408	400.105	-1459.13	-1364.24	4.77625e-07	0.0204419	1.25852	1.93718e-05	0.829092
38062	ENSG00000051180	chr15	+	RAD51	ENSG00000051180	40706177	40706294	120	237	0.764256	143.761	225.932	-763.011	-460.614	4.43867e-13	1.89971e-08	1.20043	0.000357894	1
31332	ENSG00000197275	chr8	-	RAD54B	ENSG00000197275	94432611	94432656	194	239	0.579274	221.733	183.622	-2102.43	-1485.26	0	0	1.04247	0.0936135	1
22298	ENSG00000180198	chr1	+	RCC1	ENSG00000180198	28530523	28530573	81	131	0.500192	168.38	170.6	-1734.1	-967.448	0	0	1.44227	2.13998e-15	9.15889e-11
22305	ENSG00000180198	chr1	+	RCC1	ENSG00000180198	28530523	28530615	81	173	0.50508	100.283	102.598	-1717.13	-1006.58	0	0	1.44227	2.13998e-15	9.15889e-11
44118	ENSG00000135945	chr2	-	REV1	ENSG00000135945	99451345	99451501	168	324	0.713965	72.9551	83.6987	-1563.51	-1147.38	1.11022e-15	4.75164e-11	1.16973	2.27453e-09	9.73474e-05
18795	ENSG00000009413	chr6	-	REV3L	ENSG00000009413	111472013	111472140	189	316	1.20978	52.9764	84.8189	-1879.61	-1534.7	1.62093e-14	6.9374e-10	0.984419	0.681001	1
30763	ENSG00000129197	chr17	+	RPAIN	ENSG00000129197	5428071	5428211	63	203	0.760815	52.6286	63.0143	-363.856	202.443	0	0	0.910985	0.0535871	1
36493	ENSG00000181555	chr3	-	SETD2	ENSG00000181555	47080916	47081083	48	215	1.37393	38.9461	79.9401	-4058.24	-3145.17	0	0	1.04077	0.000779223	1
44032	ENSG00000133302	chr5	+	SLF1	ENSG00000133302	94643273	94643435	240	402	0.776614	151.469	194.796	-2224.56	-2081.58	5.90487e-09	0.000252722	1.26894	0.000598258	1
39115	ENSG00000127616	chr19	+	SMARCA4	ENSG00000127616	11033767	11033865	227	325	1.7213	9.67347	22.551	-1561.24	-956.742	0	0	0.993587	0.947469	1
39123	ENSG00000127616	chr19	+	SMARCA4	ENSG00000127616	10980777	10980852	173	248	2.05193	6.02667	17.3867	-2021.49	-1294.52	0	0	1.02724	0.259223	1
3592	ENSG00000072501	chrX	-	SMC1A	ENSG00000072501	53421895	53422040	188	333	2.07525	12.0483	33.6069	-1519.05	-1031.61	0	0	0.967247	0.832457	1
40498	ENSG00000123415	chr12	-	SMUG1	ENSG00000123415	54187819	54187905	303	389	1.50435	22.3256	47.4651	-1259.74	-603.502	0	0	0.711753	0.478975	1
28345	ENSG00000042088	chr14	+	TDP1	ENSG00000042088	89963108	89963673	222	787	0.736765	141.699	191.126	-3118.17	-3027.78	3.95596e-07	0.0169311	1.33852	2.33317e-07	0.00998575
45187	ENSG00000197323	chr1	-	TRIM33	ENSG00000197323	114420380	114420451	132	203	0.71696	26.6056	34.3521	-1925	-1344.4	0	0	1.32784	3.79586e-11	1.62459e-06
43921	ENSG00000116750	chr1	-	UCHL5	ENSG00000116750	193027875	193027955	102	182	0.70397	842	828.8	-1673.34	-1059.6	0	0	1.02725	0.42681	1
6449	ENSG00000087206	chr5	-	UIMC1	ENSG00000087206	176919170	176919251	78	159	1.34003	6.08642	14.0864	-1186.79	-480.378	0	0	1.29346	1.38734e-26	5.93766e-22
6454	ENSG00000087206	chr5	-	UIMC1	ENSG00000087206	176968555	176969291	61	797	1.2364	64.2894	98.3859	-3481.74	-3370.14	5.40157e-08	0.00231182	0.928052	0.000155302	1
27924	ENSG00000140455	chr15	+	USP3	ENSG00000140455	63533803	63533918	60	175	1.69734	17.8696	46.2609	-1388	-807.21	0	0	1.01874	0.0112242	1
22492	ENSG00000123552	chr6	-	USP45	ENSG00000123552	99468100	99468170	91	161	1.23582	16.9429	37.5	-883.22	-675.796	1.46918e-10	6.28795e-06	1.32246	9.43358e-10	4.03748e-05
22491	ENSG00000123552	chr6	-	USP45	ENSG00000123552	99464604	99464747	666	809	1.21258	134.895	269.706	-2339.38	-2165.84	4.25415e-10	1.82073e-05	1.26754	0.0131375	1
32050	ENSG00000187555	chr16	-	USP7	ENSG00000187555	8929369	8929543	198	372	0.645323	17.3563	19.7989	-2139.17	-1090.11	0	0	1.29054	9.7916e-06	0.419071
22246	ENSG00000166313	chr11	-	APBB1	ENSG00000166313	6410627	6411361	175	909	1.34958	10.4809	19.9046	-1894.18	-1427.43	0	0	2.26209	0.580354	1
29682	ENSG00000159685	chr3	+	CHCHD6	ENSG00000159685	126780340	126780430	144	234	0.273485	14.7556	4.22222	-890.125	-210.563	0	0	0.764043	2.55498e-07	0.0109351
38202	ENSG00000137692	chr11	-	DCUN1D5	ENSG00000137692	103079909	103079997	108	196	0.525134	11.5341	9.29545	-1509.16	-540.707	0	0	1.12547	0.000588245	1
44232	ENSG00000102081	chrX	+	FMR1	ENSG00000102081	147938099	147938161	134	196	0.696184	52.3387	68.9516	-1337.95	-974.103	2.4758e-14	1.05962e-09	1.38894	3.08667e-22	1.32106e-17
31813	ENSG00000126456	chr19	-	IRF3	ENSG00000126456	49660713	49660828	261	376	0.776343	38.6261	57.7652	-1952.11	-1797.1	2.30171e-09	9.85107e-05	1.41674	4.8536e-28	2.07729e-23
31160	ENSG00000185507	chr11	-	IRF7	ENSG00000185507	614174	614399	86	311	0.538296	10.5022	11.5911	-476.692	-385.541	6.11426e-07	0.0261684	1.5066	0.000113391	1
8800	ENSG00000165819	chr14	-	METTL3	ENSG00000165819	21500913	21501129	38	254	0.776647	69.787	88.8009	-2549.18	-2267.7	6.08957e-13	2.60628e-08	1.09055	0.000743311	1
8801	ENSG00000165819	chr14	-	METTL3	ENSG00000165819	21500495	21500682	38	225	1.28032	51.9626	85.3369	-1582.08	-1406.13	6.37249e-10	2.72736e-05	0.942996	0.362961	1
13859	ENSG00000152942	chr5	+	RAD17	ENSG00000152942	69371454	69371557	136	239	1.861	44.9417	109.544	-1992.29	-1290.7	0	0	0.963325	0.256137	1
28056	ENSG00000147133	chrX	+	TAF1	ENSG00000147133	71459150	71459251	125	226	0.554068	70.1683	51.9703	-1670.94	-1291.99	7.77156e-15	3.32615e-10	0.961405	0.502231	1
18179	ENSG00000146872	chr17	+	TLK2	ENSG00000146872	62508408	62508553	82	227	1.45605	97.7103	204.352	-1411.77	-1062.81	4.71845e-14	2.01945e-09	1.05383	0.0235644	1
18186	ENSG00000146872	chr17	+	TLK2	ENSG00000146872	62574345	62574410	152	217	1.6217	5.04615	13.4462	-1090.3	-689.095	4.32987e-15	1.85314e-10	1.20584	0.0278945	1
38907	ENSG00000182247	chr3	+	UBE2E2	ENSG00000182247	23499608	23499740	50	182	0.359296	10.2652	9.76515	-556.52	-454.429	2.46261e-07	0.0105397	2.33521	5.2084e-61	2.22915e-56
21029	ENSG00000104517	chr8	-	UBR5	ENSG00000104517	102258316	102258424	85	193	1.33236	26.3796	48.4167	-1510.92	-1210.26	4.70068e-13	2.01185e-08	1.01322	0.860803	1
41836	ENSG00000177311	chr3	+	ZBTB38	ENSG00000177311	141396259	141396503	65	309	2.27356	7.43443	26.4262	-1056.74	-833.1	3.0188e-11	1.29201e-06	1.16146	7.95707e-05	1
